# Supplementary material for: Resistance and Aerobic Training Were Effective in Activating Different Markers of the Browning Process in Obesity
Source: Int J Mol Sci. 2023 Dec 24;25(1):275. doi: 10.3390/ijms25010275 (PMC10778972; doi:10.3390/ijms25010275)
Supplement: Supplementary file 1 [file ijms-25-00275-s001.zip]

Archive with 2 entries (2 files):
- Supplementary File S1.pdf
- Supplementary File S2-Individual data.pdf
